# Supplementary material for: A programmable encapsulation system improves delivery of therapeutic bacteria in mice
Source: Nat Biotechnol. 2022 Mar 17;40(8):1259–69. doi: 10.1038/s41587-022-01244-y (PMC9371971; doi:10.1038/s41587-022-01244-y)
Supplement: Supplementary file 3 — Relevant gene sequences used in this study. [file 41587_2022_1244_MOESM3_ESM.xlsx]

## Sheet: Genetic parts
Name	Type	Sequence
kfiC	Gene used for inducible CAP expression	ATGAACGCAGAATATATAAATTTAGTTGAACGTAAAAAGAAATTAGGGACAAATATTGGTGCTCTTGATTTTTTATTATCAATTCATAAGGAGAAAGTTGATCTTCAACATAAAAACTCGCCTTTAAAAGGTAACGATAACCTTATTCACAAAAGAATAAACGAATACGACAATGTACTTGAACTATCTAAGAATGTATCAGCTCAGAATTCTGGCAATGAGTTTTCTTATTTATTGGGATATGCAGATTCTCTTAGAAAAGTTGGTATGTTGGATACTTATATTAAAATTGTTTGTTATCTAACAATTCAATCTCGTTATTTTAAAAATGGCGAACGAGTTAAGCTTTTTGAACATATAAGTAACGCTCTACGGTATTCAAGGAGTGATTTTCTCATT…
pLac	IPTG inducible promoter	TTTACACTTTATGCTTCCGGCTCGTATGTTGTGTGGAATTGTGAGCGGATAACAATT
pfo	Gene encoding theta toxin	ATGATAAGATTTAAGAAAACAAAATTAATAGCAAGTATTGCAATGGCTTTATGTCTGTTTTCTCAACCAGTAATCAGTTTCTCAAAGGATATAACAGATAAAAATCAAAGTATTGATTCTGGAATATCAAGCTTAAGTTACAATAGAAATGAAGTTTTAGCTAGTAATGGAGATAAAATTGAAAGTTTTGTTCCAAAGGAAGGTAAAAAGACTGGTAATAAATTTATAGTTGTAGAACGTCAAAAAAGATCCCTTACAACATCACCAGTAGATATATCAATAATTGATTCTGTAAATGACCGTACATATCCAGGAGCATTACAACTTGCAGATAAAGCCTTTGTGGAAAATAGACCTACAATCTTAATGGTAAAAAGAAAGCCTATTAACATTAATATA…
luxR	Gene encoding cofactor needed for pluxI promoter induction	ATTTTTAAAGTATGGGCAATCAATTGCTCCTGTTAAAATTGCTTTAGAAATACTTTGGCAGCGGTTTGTTGTATTGAGTTTCATTTGCGCATTGGTTAAATGGAAAGTGACAGTACGCTCACTGCAGCCTAATATTTTTGAAATATCCCAAGAGCTTTTTCCTTCGCATGCCCACGCTAAACATTCTTTTTCTCTTTTGGTTAAATCGTTGTTTGATTTATTATTTGCTATATTTATTTTTCGATAATTATCAACTAGAGAAGGAACAATTAATGGTATGTTCATACACGCATGTAAAAATAAACTATCTATATAGTTGTCTTTTTCTGAATGTGCAAAACTAAGCATTCCGAAGCCATTGTTAGCCGTATGAATAGGGAAACTAAACCCAGTGATAAG…
pLuxI	AHL inducible promoter	AGCACCTGTAGGATCGTACAGGTTTACGCAAGAAAATGGTTTGTTATAGTCGAATGAATTCATTAAAGAGGAGAAAGGTACC
MicC	Scaffold for sRNA binding	TTTCTGTTGGGCCATTGCATTGCCACTGATTTTCCAACATATAAAAAGACAAGCCCGAACAGTCGTCCGGGCTTTTTTT
pPR	Constitutive promoter	TAACACCGTGCGTGTTGACTATTTTACCTCTGGCGGTGATAATGGTTGC
AxeTxe	Gene encoding for AxeTxe plasmid stabilization system	CGATACTTCTTTCAAATTCAAGTTAAATTTATATTCCATTACTTCTCCTCCAATATATAAAAATTACTTAACTGTATCCAAATTTAATATGTAAATAAATCATTAATTTTTAGCTAAATTCTATGAGAAGTTTATTTTTGTTGTTTTTGCTAATTGACTAAAACTAGTACAAAAAATTTAAAATAGATTATTAAACCTATTGCTTATTCTATTCAGTCATATATATAAGCGTCATCCTTTAGTAACTAACATCCCACACTACAATAGTATTATAACATATCTATTCAACTTCAAATTGTTGAAATTTAAGCCATTTATATTTACTTTTCCTCAACTTTAGAAATGATTTTACTAACCTTATATCCGTAATACGCGTAACAAACACATTCATTAATAACA…

## Sheet: sRNA library
Name	Target sequence
kpsT	CGTCAAATTCTCAATCTTAATCAT
kpsF	GCACGGAAATAATGCCACAGTCAC
kfiD	AGTTATTTTTAGTGTTCCGAACAT
kpsC	GCCAGGCGAGTAAATGCCAATCAT
kpsE	GGCAGACTTCACTTTTATCAACAT
kfiA	TGATGACATATTTGCAACAATCAT
kpsM	CGCCCTTGGCTTAACAGCTACCAA
kfiC	TAAATTTATATATTCTGCGTTCAT
kpsS	AACGGTTAGTGCATTACCTTGCAT
kfiB	TCCGACTAGCACTAATTTATTCAT
kpsU	AATGACAATAACTGCTTTGCTCAT
kpsD	AATTGATTTAAATAATTTCATCAC

## Sheet: primers
Name	Use	Sequence
sRNA_for	Primers used to change binding sequences on sRNA plasmids	TTTCTGTTGGGCCATTGCATTG
sRNA_rev	Primers used to change binding sequences on sRNA plasmids	CTGGCGGTGATAATGGTTGC
pkD3_kfiC_for	Primers used to construct pkD3 plasmid for lambda red recombineering-mediated kfiC knockout	CTATTGTTCAATTATTCCTGATACATCTTTAAACAAACCATAGCGAGATA GTGTAGGCTGGAGCTGCTTC
pkD3_kfiC_rev	Primers used to construct pkD3 plasmid for lambda red recombineering-mediated kfiC knockout	ATGAACGCAGAATATATAAATTTAGTTGAACGTAAAAAGAAATTAGGGACATGGGAATTAGCCATGGTCC
kfiC_ins_for	Primers used to construct plasmid with inducible kfiC expression	GATAACAATTTCACACAGGAAACAGAATTCCTATTGTTCAATTATTCCTGATACATC
kfiC_ins_rev	Primers used to construct plasmid with inducible kfiC expression	CCCCTCGAGGTCGACGGTATCGATAAGCTTATGAACGCAGAATATATAAATTTAGTT
kfiC_bb_for	Primers used to construct plasmid with inducible kfiC expression	AAGCTTATCGATACCGTCGACC
kfiC_bb_rev	Primers used to construct plasmid with inducible kfiC expression	GAATTCTGTTTCCTGTGTGAAATTGTTATCC
theta_ins_for	Primers used to construct plasmid with theta toxin expression	GTCTCTTTTCATCCAACGTAACGGGTAACCAATAGGCGTATCACGAGGCCCT
theta_ins_rev	Primers used to construct plasmid with theta toxin expression	AACACCCCTTGTATTACTGTTTATGTAAGCCTAGGTCTAGGGCGGCGG
theta_bb_for	Primers used to construct plasmid with theta toxin expression	AAAGGCGAGATCACCAAGGTAGTCGGCAAACTTTTCCGCTGCATAACCC
theta_bb_rev	Primers used to construct plasmid with theta toxin expression	CCATGAAAACCGCCACTGCGCCGTTACCACAACACCCCTTGTATTACTGTTTATG
